# Supplementary material for: Successful Targeting of the Warburg Effect in Prostate Cancer by Glucose-Conjugated 1,4-Naphthoquinones
Source: Cancers (Basel). 2019 Oct 30;11(11):1690. doi: 10.3390/cancers11111690 (PMC6896172; doi:10.3390/cancers11111690)
Supplement: Supplementary file 1 [file cancers-11-01690-s001.zip]

Archive with 4 entries (2 files):
- cancers-634962-supplementary/
- cancers-634962-supplementary/cancers-634962 - supplementary final/
- cancers-634962-supplementary/cancers-634962 - supplementary final/cancers-634962 - supplementary final.pdf
- cancers-634962-supplementary/cancers-634962 - supplementary final/cancers-634962 - supplementary Table S5.xlsx
