# Supplementary material for: Successful Targeting of the Warburg Effect in Prostate Cancer by Glucose-Conjugated 1,4-Naphthoquinones
Source: Cancers (Basel). 2019 Oct 30;11(11):1690. doi: 10.3390/cancers11111690 (PMC6896172; doi:10.3390/cancers11111690)
Supplement: Supplementary file 1 [file cancers-11-01690-s001.zip › cancers-634962-supplementary/cancers-634962 - supplementary final/cancers-634962 - supplementary Table S5.xlsx]

## Sheet: List of proteins _fold change
	No	Uniprot ID	Gene name	p-value (t-test; treated / control)	Fold change (treated / control)
	1	P14138	EDN3_HUMAN	0.000283501	0.0824829		All the listed regulated proteins have p < 0.05
	2	P61956	SUMO2_HUMAN	0.000675047	0.115891
	3	P15529	MCP_HUMAN	0.00205497	0.163636		Proteins regulated under the treatment and having fold change ≤ 0.667 (1/1.5) (p < 0.05) are marked with green
	4	Q14249	NUCG_HUMAN	0.000143203	0.189366
	5	Q99640	PMYT1_HUMAN	0.0112688	0.219527		Proteins regulated under the treatment and having p ≤ 0.05, fold change ≥ 1.5 (p < 0.05) are marked with red
	6	P11388	TOP2A_HUMAN	0.00215901	0.245932
	7	P50895	BCAM_HUMAN	0.034668	0.26137
	8	P49207	RL34_HUMAN	0.0242551	0.28635
	9	P84098	RL19_HUMAN	0.0027596	0.307245
	10	Q9NXG6	P4HTM_HUMAN	0.00790337	0.311395
	11	Q9Y5J9	TIM8B_HUMAN	0.0103488	0.312297
	12	Q9BSY4	CHCH5_HUMAN	4.55455e-05	0.315302
	13	O95167	NDUA3_HUMAN	0.00172518	0.319538
	14	Q9NRX5	SERC1_HUMAN	0.00879386	0.330733
	15	Q8IYS2	K2013_HUMAN	0.024279	0.334221
	16	Q9UIS9	MBD1_HUMAN	0.0178162	0.343941
	17	Q9NZL4	HPBP1_HUMAN	0.00104168	0.34401
	18	O60476	MA1A2_HUMAN	0.0325482	0.34484
	19	Q7RTV0	PHF5A_HUMAN	0.0209667	0.347522
	20	Q8NFT2	STEA2_HUMAN	0.00224752	0.35119
	21	Q96JB3	HIC2_HUMAN	3.2464e-05	0.355155
	22	Q9Y676	RT18B_HUMAN	3.86213e-05	0.359447
	23	P32969	RL9_HUMAN	0.0165114	0.35962
	24	P19075	TSN8_HUMAN	0.0329059	0.364482
	25	Q92504	S39A7_HUMAN	0.0265595	0.378754
	26	P04183	KITH_HUMAN	0.00442668	0.387581
	27	Q6SJ93	F111B_HUMAN	0.00328877	0.395505
	28	O75534	CSDE1_HUMAN	0.00462496	0.39656
	29	Q9Y2K7	KDM2A_HUMAN	0.00069311	0.397162
	30	P01034	CYTC_HUMAN	0.000461008	0.398469
	31	Q14061	COX17_HUMAN	0.00557087	0.399074
	32	P82930	RT34_HUMAN	0.0148972	0.399759
	33	Q9NPD8	UBE2T_HUMAN	0.00374972	0.400751
	34	Q8WUD6	CHPT1_HUMAN	0.000801836	0.410085
	35	P21912	SDHB_HUMAN	5.4699e-06	0.41123
	36	P98179	RBM3_HUMAN	0.000228875	0.415573
	37	P09497	CLCB_HUMAN	0.0464684	0.427269
	38	Q9Y3Y2	CHTOP_HUMAN	0.0122305	0.430858
	39	P62899	RL31_HUMAN	0.00281391	0.430869
	40	Q15785	TOM34_HUMAN	0.00161519	0.432338
	41	Q9Y3D9	RT23_HUMAN	0.00127325	0.434059
	42	O95478	NSA2_HUMAN	0.0026269	0.434268
	43	Q9H0U3	MAGT1_HUMAN	0.0464155	0.434841
	44	Q9BXW7	HDHD5_HUMAN	0.00369518	0.442939
	45	Q8TDD1	DDX54_HUMAN	0.0347785	0.44628
	46	P30876	RPB2_HUMAN	0.00500861	0.454068
	47	O00483	NDUA4_HUMAN	0.0147413	0.454132
	48	Q9BQG0	MBB1A_HUMAN	0.0050164	0.454355
	49	Q96C36	P5CR2_HUMAN	0.00773373	0.454984
	50	Q6FI81	CPIN1_HUMAN	0.000172561	0.456955
	51	Q969Q0	RL36L_HUMAN	0.00972332	0.46584
	52	Q9BW92	SYTM_HUMAN	0.0036235	0.466226
	53	O43678	NDUA2_HUMAN	8.71435e-05	0.476928
	54	O00541	PESC_HUMAN	0.00425489	0.484476
	55	Q9HCS7	SYF1_HUMAN	0.00991944	0.48919
	56	Q8WVC6	DCAKD_HUMAN	0.00557381	0.493779
	57	P18858	DNLI1_HUMAN	0.00840814	0.496164
	58	Q9BY77	PDIP3_HUMAN	0.00108347	0.4965
	59	Q16762	THTR_HUMAN	0.00268473	0.496829
	60	Q07020	RL18_HUMAN	0.000421612	0.498874
	61	P33316	DUT_HUMAN	0.00121557	0.499308
	62	P24539	AT5F1_HUMAN	0.00125728	0.499534
	63	Q9BTC0	DIDO1_HUMAN	0.00117509	0.500887
	64	P47914	RL29_HUMAN	0.00237298	0.502226
	65	Q9P015	RM15_HUMAN	0.0229207	0.502557
	66	Q71RC2	LARP4_HUMAN	0.00212378	0.5045
	67	Q5JTZ9	SYAM_HUMAN	0.000363101	0.506504
	68	P49588	SYAC_HUMAN	0.000677831	0.508485
	69	P61221	ABCE1_HUMAN	0.00957653	0.510617
	70	O15240	VGF_HUMAN	0.00181967	0.512497
	71	Q9NVS2	RT18A_HUMAN	0.000639521	0.515569
	72	P26358	DNMT1_HUMAN	0.00727565	0.516405
	73	Q9NX20	RM16_HUMAN	0.00150226	0.517069
	74	Q8TEX9	IPO4_HUMAN	0.000711872	0.520334
	75	P28331	NDUS1_HUMAN	0.000902282	0.520622
	76	Q9BZE1	RM37_HUMAN	0.000512927	0.524561
	77	Q9BRK5	CAB45_HUMAN	0.0052647	0.525462
	78	O43824	GTPB6_HUMAN	0.0298855	0.525468
	79	Q49A26	GLYR1_HUMAN	0.00687993	0.527315
	80	Q96DT7	ZBT10_HUMAN	0.00102841	0.529847
	81	O96005	CLPT1_HUMAN	0.0115952	0.533422
	82	Q6PL18	ATAD2_HUMAN	0.0152657	0.533928
	83	P51153	RAB13_HUMAN	0.00455692	0.541352
	84	Q9Y5L4	TIM13_HUMAN	0.000941197	0.541389
	85	Q9Y605	MOFA1_HUMAN	0.000508264	0.542077
	86	P62888	RL30_HUMAN	0.030973	0.542142
	87	Q9NY93	DDX56_HUMAN	0.0108611	0.543303
	88	Q9NRX2	RM17_HUMAN	1.83886e-06	0.543618
	89	P35251	RFC1_HUMAN	0.000226381	0.545058
	90	Q9UFW8	CGBP1_HUMAN	0.0269437	0.547178
	91	Q9BZE4	NOG1_HUMAN	0.00439025	0.554646
	92	Q92552	RT27_HUMAN	0.0159979	0.555668
	93	P62805	H4_HUMAN	0.00446819	0.556138
	94	P49736	MCM2_HUMAN	0.000436845	0.557181
	95	P17844	DDX5_HUMAN	0.000541416	0.557614
	96	O95239	KIF4A_HUMAN	0.0387161	0.558465
	97	O95696	BRD1_HUMAN	0.00172097	0.559517
	98	Q9BZL1	UBL5_HUMAN	0.0477195	0.561767
	99	P36578	RL4_HUMAN	0.00390938	0.562958
	100	Q13330	MTA1_HUMAN	0.00743737	0.563108
	101	P33991	MCM4_HUMAN	0.00167147	0.563377
	102	P14854	CX6B1_HUMAN	0.0103018	0.563535
	103	Q9BQ39	DDX50_HUMAN	0.00262403	0.563791
	104	Q9UFC0	LRWD1_HUMAN	0.0116345	0.564772
	105	P62875	RPAB5_HUMAN	0.00100859	0.565507
	106	Q96EL3	RM53_HUMAN	0.0452097	0.56571
	107	P40938	RFC3_HUMAN	0.00049111	0.56696
	108	P52292	IMA1_HUMAN	8.58517e-05	0.568178
	109	Q68CP9	ARID2_HUMAN	0.0034957	0.569777
	110	P62750	RL23A_HUMAN	0.017737	0.569932
	111	Q9Y2R4	DDX52_HUMAN	0.000636835	0.570572
	112	P35249	RFC4_HUMAN	0.00180084	0.572184
	113	P06454	PTMA_HUMAN	0.0438052	0.574522
	114	P15924	DESP_HUMAN	0.00416233	0.57528
	115	P47985	UCRI_HUMAN	0.0126576	0.577356
	116	P52943	CRIP2_HUMAN	0.0272389	0.578421
	117	Q96B54	ZN428_HUMAN	0.0116149	0.57917
	118	P35250	RFC2_HUMAN	0.00110365	0.582627
	119	P33993	MCM7_HUMAN	0.00326657	0.585513
	120	Q9NYP7	ELOV5_HUMAN	0.0351823	0.589481
	121	Q8N684	CPSF7_HUMAN	0.00208345	0.589772
	122	Q6IA17	SIGIR_HUMAN	0.00457018	0.590738
	123	Q9UIG0	BAZ1B_HUMAN	0.00299587	0.590871
	124	P62906	RL10A_HUMAN	0.00654006	0.592301
	125	O94776	MTA2_HUMAN	0.000918172	0.593873
	126	P33992	MCM5_HUMAN	0.000596265	0.5949
	127	Q29RF7	PDS5A_HUMAN	0.00894632	0.594939
	128	Q99797	MIPEP_HUMAN	0.000442892	0.602316
	129	P51687	SUOX_HUMAN	0.000952877	0.605544
	130	Q9NRF9	DPOE3_HUMAN	0.0102501	0.606184
	131	Q9UI09	NDUAC_HUMAN	0.00765961	0.607615
	132	P45973	CBX5_HUMAN	0.00847482	0.607843
	133	Q6P161	RM54_HUMAN	0.0413807	0.607928
	134	Q5BKZ1	ZN326_HUMAN	0.0196604	0.608125
	135	P62753	RS6_HUMAN	0.00381658	0.610816
	136	Q03701	CEBPZ_HUMAN	0.0263806	0.611714
	137	Q14566	MCM6_HUMAN	0.000543392	0.611885
	138	Q8IY81	SPB1_HUMAN	0.0390768	0.613386
	139	P19525	E2AK2_HUMAN	0.0314795	0.613428
	140	P40937	RFC5_HUMAN	0.000380872	0.61482
	141	O60869	EDF1_HUMAN	0.0129522	0.615385
	142	Q5JU85	IQEC2_HUMAN	0.0270595	0.617516
	143	P49411	EFTU_HUMAN	0.000350491	0.618458
	144	Q9BRJ2	RM45_HUMAN	0.00251019	0.618907
	145	P46776	RL27A_HUMAN	0.000641412	0.6191
	146	P60842	IF4A1_HUMAN	0.00013958	0.620211
	147	P61313	RL15_HUMAN	0.00809972	0.620235
	148	Q9NR30	DDX21_HUMAN	0.000916136	0.620268
	149	P46781	RS9_HUMAN	0.0050925	0.621807
	150	P26373	RL13_HUMAN	0.000775375	0.622354
	151	O76021	RL1D1_HUMAN	0.0145824	0.622823
	152	Q8IYB9	ZN595_HUMAN	0.0294462	0.623086
	153	Q96AY3	FKB10_HUMAN	0.0422553	0.625007
	154	Q7L2E3	DHX30_HUMAN	0.00630906	0.627346
	155	Q9Y3U8	RL36_HUMAN	0.0324302	0.629087
	156	Q9Y5J1	UTP18_HUMAN	0.00669356	0.629973
	157	P25205	MCM3_HUMAN	0.00351014	0.632945
	158	P49821	NDUV1_HUMAN	0.0138313	0.63316
	159	Q00341	VIGLN_HUMAN	0.00138471	0.634325
	160	O14558	HSPB6_HUMAN	0.00100203	0.63487
	161	P15880	RS2_HUMAN	0.00156862	0.640186
	162	Q9NYY8	FAKD2_HUMAN	0.00354701	0.644443
	163	Q9H6F5	CCD86_HUMAN	0.0146207	0.645419
	164	P62829	RL23_HUMAN	0.00694179	0.646798
	165	Q9Y266	NUDC_HUMAN	0.0441451	0.647641
	166	Q9Y5Q8	TF3C5_HUMAN	0.00218197	0.648285
	167	O75367	H2AY_HUMAN	0.00802825	0.649897
	168	Q9Y3B7	RM11_HUMAN	0.0441141	0.650126
	169	O15446	RPA34_HUMAN	0.0111638	0.650777
	170	Q12849	GRSF1_HUMAN	0.00149215	0.652918
	171	Q9NZ45	CISD1_HUMAN	0.0122197	0.653382
	172	Q12789	TF3C1_HUMAN	0.0406714	0.653549
	173	Q92922	SMRC1_HUMAN	0.0103926	0.654132
	174	P50579	MAP2_HUMAN	0.0292627	0.654269
	175	P10909	CLUS_HUMAN	0.00772468	0.654689
	176	Q5HYK3	COQ5_HUMAN	0.0171143	0.656893
	177	Q5VU43	MYOME_HUMAN	0.0473938	0.657621
	178	P12004	PCNA_HUMAN	0.00489257	0.657761
	179	O60264	SMCA5_HUMAN	0.000409071	0.660167
	180	P67809	YBOX1_HUMAN	0.0364849	0.660493
	181	Q96SI9	STRBP_HUMAN	0.00725598	0.660818
	182	Q9H0D6	XRN2_HUMAN	0.0169332	0.664004
	183	Q92616	GCN1_HUMAN	0.0199279	0.667584
	184	Q86VU5	CMTD1_HUMAN	0.00336961	0.669487
	185	Q5K4L6	S27A3_HUMAN	0.0425708	0.671085
	186	Q14318	FKBP8_HUMAN	0.00394228	0.671169
	187	Q13057	COASY_HUMAN	0.00282583	0.671625
	188	Q8WXI9	P66B_HUMAN	0.0354098	0.672445
	189	Q68CQ7	GL8D1_HUMAN	0.0111393	0.672615
	190	Q9Y2Q9	RT28_HUMAN	0.000895759	0.672926
	191	Q86U86	PB1_HUMAN	0.00279904	0.673721
	192	P49406	RM19_HUMAN	0.00575943	0.674453
	193	Q96HE7	ERO1A_HUMAN	0.0395047	0.675126
	194	Q96T37	RBM15_HUMAN	0.00214774	0.67536
	195	O43805	SSNA1_HUMAN	0.027468	0.67539
	196	P49327	FAS_HUMAN	0.000154553	0.67655
	197	Q6PI48	SYDM_HUMAN	0.00707196	0.676772
	198	P08729	K2C7_HUMAN	0.000275247	0.677372
	199	Q9BRT3	MIEN1_HUMAN	0.00546396	0.677455
	200	O75306	NDUS2_HUMAN	0.0376559	0.67815
	201	Q8TB61	S35B2_HUMAN	0.00265754	0.678339
	202	Q9Y2R9	RT07_HUMAN	0.0122006	0.678385
	203	Q15366	PCBP2_HUMAN	0.0107666	0.678557
	204	Q8NC51	PAIRB_HUMAN	0.0201611	0.680206
	205	Q99615	DNJC7_HUMAN	0.00119432	0.682475
	206	Q7KZF4	SND1_HUMAN	4.44132e-06	0.682633
	207	P62263	RS14_HUMAN	0.0129294	0.683198
	208	P09651	ROA1_HUMAN	0.00748277	0.684392
	209	Q8IY26	PLPP6_HUMAN	0.037136	0.685472
	210	Q99417	MYCBP_HUMAN	0.0279029	0.685946
	211	P08962	CD63_HUMAN	0.0435991	0.687089
	212	Q99798	ACON_HUMAN	0.000532857	0.690629
	213	P78347	GTF2I_HUMAN	0.0069591	0.691043
	214	P62424	RL7A_HUMAN	0.0106462	0.691599
	215	Q6P996	PDXD1_HUMAN	0.0289556	0.692327
	216	Q96BR5	COA7_HUMAN	0.00927956	0.692671
	217	P00167	CYB5_HUMAN	0.0254002	0.696163
	218	Q99622	C10_HUMAN	0.00838144	0.696805
	219	Q9Y5A9	YTHD2_HUMAN	0.019879	0.696848
	220	P06493	CDK1_HUMAN	0.0269825	0.697827
	221	Q8IVS2	FABD_HUMAN	0.0295498	0.69786
	222	O00217	NDUS8_HUMAN	0.0172911	0.699065
	223	Q9H5Q4	TFB2M_HUMAN	0.0232214	0.699146
	224	P62280	RS11_HUMAN	0.0193677	0.700609
	225	P46782	RS5_HUMAN	0.0180876	0.701192
	226	Q15847	ADIRF_HUMAN	0.0230355	0.701883
	227	Q08AG7	MZT1_HUMAN	0.00395522	0.70346
	228	Q9UMS4	PRP19_HUMAN	0.0106699	0.704278
	229	P62917	RL8_HUMAN	0.00383263	0.704997
	230	Q99873	ANM1_HUMAN	0.0463641	0.706845
	231	P34896	GLYC_HUMAN	0.0356563	0.707506
	232	Q9NZ01	TECR_HUMAN	0.00390977	0.707756
	233	Q6IAN0	DRS7B_HUMAN	0.0220192	0.708301
	234	P18621	RL17_HUMAN	0.0195373	0.708634
	235	Q14683	SMC1A_HUMAN	0.0135229	0.708849
	236	P23921	RIR1_HUMAN	0.0489787	0.710429
	237	Q8WXF1	PSPC1_HUMAN	0.0107597	0.710592
	238	P53803	RPAB4_HUMAN	0.0057396	0.710753
	239	P17480	UBF1_HUMAN	0.000549936	0.712086
	240	P30837	AL1B1_HUMAN	0.0296115	0.713037
	241	Q02880	TOP2B_HUMAN	0.00834859	0.713942
	242	O95169	NDUB8_HUMAN	0.0168944	0.714054
	243	Q8NAV1	PR38A_HUMAN	0.0444778	0.714839
	244	P11498	PYC_HUMAN	0.00155103	0.716744
	245	Q5SSJ5	HP1B3_HUMAN	0.00767249	0.717143
	246	Q9NRN7	ADPPT_HUMAN	0.0435884	0.718698
	247	Q12824	SNF5_HUMAN	0.000855535	0.719748
	248	P10644	KAP0_HUMAN	0.0214215	0.721045
	249	Q8TEM1	PO210_HUMAN	0.00441047	0.72121
	250	Q9H8H3	MET7A_HUMAN	0.0113762	0.721659
	251	P68371	TBB4B_HUMAN	0.0163536	0.722126
	252	Q92979	NEP1_HUMAN	0.00758851	0.722389
	253	Q6UW68	TM205_HUMAN	0.00484434	0.722956
	254	O00567	NOP56_HUMAN	0.0138815	0.723065
	255	Q969Z0	FAKD4_HUMAN	0.00328833	0.724188
	256	P35222	CTNB1_HUMAN	0.00446453	0.724399
	257	O60762	DPM1_HUMAN	0.0457518	0.72507
	258	P82650	RT22_HUMAN	0.0247826	0.725673
	259	P83731	RL24_HUMAN	0.00211101	0.725759
	260	Q9Y5B9	SP16H_HUMAN	0.000340059	0.725932
	261	Q02252	MMSA_HUMAN	3.26246e-05	0.726738
	262	Q92947	GCDH_HUMAN	0.00780227	0.726863
	263	P13073	COX41_HUMAN	0.041667	0.729271
	264	P46777	RL5_HUMAN	0.000881065	0.731199
	265	P49321	NASP_HUMAN	0.00952637	0.731253
	266	Q9BQB6	VKOR1_HUMAN	0.0203353	0.731271
	267	P62701	RS4X_HUMAN	0.00268467	0.731617
	268	O15504	NUPL2_HUMAN	0.0267349	0.732822
	269	O75439	MPPB_HUMAN	0.0112971	0.735764
	270	Q6UXH1	CREL2_HUMAN	0.000488622	0.736172
	271	Q12907	LMAN2_HUMAN	0.0299438	0.737504
	272	P54886	P5CS_HUMAN	0.0352197	0.738117
	273	P24752	THIL_HUMAN	0.0025052	0.739268
	274	Q16531	DDB1_HUMAN	0.0134401	0.739324
	275	P41091	IF2G_HUMAN	0.0404541	0.740884
	276	P62851	RS25_HUMAN	0.0057846	0.744765
	277	P82979	SARNP_HUMAN	0.0378205	0.745226
	278	P14923	PLAK_HUMAN	0.00617571	0.74589
	279	Q09028	RBBP4_HUMAN	0.0424567	0.747695
	280	O75607	NPM3_HUMAN	0.00922126	0.747714
	281	Q8TAQ2	SMRC2_HUMAN	0.00166304	0.751022
	282	P30038	AL4A1_HUMAN	0.00844583	0.752228
	283	Q96DV4	RM38_HUMAN	0.0226361	0.752787
	284	O96000	NDUBA_HUMAN	0.00103384	0.755276
	285	P78527	PRKDC_HUMAN	0.000716251	0.756253
	286	Q9P0J0	NDUAD_HUMAN	0.0238971	0.756678
	287	Q14254	FLOT2_HUMAN	0.00246165	0.75668
	288	Q7Z4W1	DCXR_HUMAN	0.0471808	0.758641
	289	O95159	ZFPL1_HUMAN	0.0193483	0.76006
	290	Q9BRT9	SLD5_HUMAN	0.0101872	0.762818
	291	Q96GQ7	DDX27_HUMAN	0.00287235	0.763189
	292	O75152	ZC11A_HUMAN	0.0133837	0.764188
	293	P12830	CADH1_HUMAN	0.042146	0.76449
	294	Q15149	PLEC_HUMAN	0.0103671	0.764518
	295	Q13185	CBX3_HUMAN	0.00497736	0.764751
	296	P39023	RL3_HUMAN	0.040232	0.765031
	297	Q96N66	MBOA7_HUMAN	0.0438844	0.765144
	298	P49915	GUAA_HUMAN	0.0220226	0.766797
	299	P51572	BAP31_HUMAN	0.0349398	0.768207
	300	P62314	SMD1_HUMAN	0.0108973	0.768593
	301	P08621	RU17_HUMAN	0.0205325	0.769435
	302	P36551	HEM6_HUMAN	0.0106678	0.770499
	303	P62241	RS8_HUMAN	0.00400591	0.770529
	304	P05141	ADT2_HUMAN	0.0386055	0.7729
	305	P46778	RL21_HUMAN	0.00596587	0.774837
	306	P49916	DNLI3_HUMAN	0.0199358	0.775027
	307	O95168	NDUB4_HUMAN	0.00225852	0.776155
	308	P57740	NU107_HUMAN	0.0247756	0.777266
	309	P55265	DSRAD_HUMAN	0.0381251	0.778306
	310	P61247	RS3A_HUMAN	0.0178519	0.783619
	311	P23396	RS3_HUMAN	0.0232382	0.783841
	312	Q9H936	GHC1_HUMAN	0.0263291	0.786111
	313	P31943	HNRH1_HUMAN	0.00935402	0.786284
	314	Q16795	NDUA9_HUMAN	0.0205501	0.792296
	315	P00403	COX2_HUMAN	0.0429984	0.793066
	316	Q8WWY3	PRP31_HUMAN	0.0457774	0.79335
	317	P62979	RS27A_HUMAN	0.0298177	0.795383
	318	Q9UI30	TR112_HUMAN	0.00608918	0.795505
	319	Q9H3N1	TMX1_HUMAN	0.0133861	0.796326
	320	O00330	ODPX_HUMAN	0.0101503	0.797296
	321	P50213	IDH3A_HUMAN	0.00162237	0.799272
	322	Q9UKX7	NUP50_HUMAN	0.0273788	0.800388
	323	Q96EY7	PTCD3_HUMAN	0.0202743	0.801712
	324	Q13283	G3BP1_HUMAN	0.00130099	0.804372
	325	P54819	KAD2_HUMAN	0.00371875	0.804551
	326	Q14126	DSG2_HUMAN	0.0499515	0.809044
	327	Q8NI36	WDR36_HUMAN	0.012356	0.809755
	328	Q9NUI1	DECR2_HUMAN	0.0432471	0.80982
	329	O75643	U520_HUMAN	0.020372	0.810845
	330	P45877	PPIC_HUMAN	0.0107973	0.813778
	331	P20700	LMNB1_HUMAN	0.0260647	0.814759
	332	Q15365	PCBP1_HUMAN	0.00109054	0.814763
	333	P47897	SYQ_HUMAN	0.0313253	0.81522
	334	Q08211	DHX9_HUMAN	0.0236806	0.817904
	335	Q13740	CD166_HUMAN	0.0162628	0.819123
	336	Q12931	TRAP1_HUMAN	0.00870821	0.81993
	337	P46087	NOP2_HUMAN	0.0171646	0.82077
	338	Q15006	EMC2_HUMAN	0.045347	0.823007
	339	Q7Z7K6	CENPV_HUMAN	0.0176097	0.823517
	340	Q13838	DX39B_HUMAN	0.00382543	0.824326
	341	P13667	PDIA4_HUMAN	0.0292019	0.824854
	342	Q10713	MPPA_HUMAN	0.022668	0.824938
	343	P26640	SYVC_HUMAN	0.0264691	0.829077
	344	Q9HCC0	MCCB_HUMAN	0.0120246	0.830297
	345	Q8TCS8	PNPT1_HUMAN	0.0138508	0.831921
	346	Q9P2R7	SUCB1_HUMAN	0.0413505	0.832546
	347	P16070	CD44_HUMAN	0.0385149	0.834898
	348	Q15185	TEBP_HUMAN	0.0116372	0.837409
	349	O75533	SF3B1_HUMAN	0.00415784	0.838434
	350	P27708	PYR1_HUMAN	0.0109435	0.838593
	351	P11940	PABP1_HUMAN	0.019853	0.83945
	352	P35659	DEK_HUMAN	0.00248281	0.839978
	353	Q9Y6E2	BZW2_HUMAN	0.0282098	0.840507
	354	Q13526	PIN1_HUMAN	0.012035	0.845903
	355	Q8NFV4	ABHDB_HUMAN	0.029279	0.847037
	356	P60866	RS20_HUMAN	0.0487557	0.847225
	357	Q13423	NNTM_HUMAN	0.00971917	0.848969
	358	P09874	PARP1_HUMAN	0.0211096	0.852017
	359	Q96I99	SUCB2_HUMAN	0.00979483	0.854311
	360	Q9HCN8	SDF2L_HUMAN	0.0199982	0.854721
	361	P38117	ETFB_HUMAN	0.0271527	0.855355
	362	P21397	AOFA_HUMAN	0.0355877	0.855758
	363	P25705	ATPA_HUMAN	0.0383919	0.858623
	364	P08247	SYPH_HUMAN	0.0253563	0.859061
	365	P48735	IDHP_HUMAN	0.048725	0.860611
	366	Q9NYB0	TE2IP_HUMAN	0.0175417	0.860671
	367	P26583	HMGB2_HUMAN	0.037352	0.861613
	368	O60832	DKC1_HUMAN	0.0465453	0.863448
	369	P0DMV8	HS71A_HUMAN	0.0248511	0.873176
	370	P49721	PSB2_HUMAN	0.000135279	0.878643
	371	P42704	LPPRC_HUMAN	0.0144032	0.879141
	372	P13804	ETFA_HUMAN	0.0080977	0.882883
	373	P43243	MATR3_HUMAN	0.0257511	0.883387
	374	Q02218	ODO1_HUMAN	0.0121876	0.884676
	375	Q14232	EI2BA_HUMAN	0.000714774	0.890084
	376	Q13263	TIF1B_HUMAN	0.0210506	0.90104
	377	O43143	DHX15_HUMAN	0.000913359	0.905058
	378	P55084	ECHB_HUMAN	0.0416651	0.907057
	379	P39656	OST48_HUMAN	0.0466817	0.907398
	380	Q10567	AP1B1_HUMAN	0.0270164	0.920313
	381	P11586	C1TC_HUMAN	0.0317218	0.920418
	382	Q00839	HNRPU_HUMAN	0.0463608	0.922775
	383	P16401	H15_HUMAN	0.04663	0.925852
	384	Q92643	GPI8_HUMAN	0.00508929	1.08461
	385	P38646	GRP75_HUMAN	0.0167005	1.09424
	386	P61106	RAB14_HUMAN	0.0224875	1.09604
	387	P49368	TCPG_HUMAN	0.00141462	1.0981
	388	P62820	RAB1A_HUMAN	0.0227847	1.09887
	389	P11021	BIP_HUMAN	0.0241007	1.10271
	390	Q14204	DYHC1_HUMAN	0.0304599	1.11065
	391	Q15102	PA1B3_HUMAN	0.0354969	1.11373
	392	P61421	VA0D1_HUMAN	0.0164402	1.1191
	393	P00505	AATM_HUMAN	0.0455581	1.12132
	394	P15170	ERF3A_HUMAN	0.0131725	1.12639
	395	P05026	AT1B1_HUMAN	0.0169145	1.12866
	396	Q9UBS4	DJB11_HUMAN	0.0165049	1.13583
	397	P31939	PUR9_HUMAN	0.0452491	1.1359
	398	Q15393	SF3B3_HUMAN	0.00325098	1.13595
	399	Q9HC38	GLOD4_HUMAN	0.0163025	1.13854
	400	Q9Y2Z0	SGT1_HUMAN	0.00179087	1.14371
	401	P06748	NPM_HUMAN	0.0401066	1.14398
	402	Q9BX68	HINT2_HUMAN	0.00550644	1.14754
	403	P56537	IF6_HUMAN	0.00272645	1.14933
	404	Q8NBS9	TXND5_HUMAN	0.0060774	1.15119
	405	O75340	PDCD6_HUMAN	0.00185619	1.15178
	406	Q13242	SRSF9_HUMAN	0.0101632	1.1541
	407	P35232	PHB_HUMAN	0.0380857	1.15436
	408	P62333	PRS10_HUMAN	0.00904245	1.15476
	409	O43681	ASNA_HUMAN	0.0451285	1.15645
	410	P50990	TCPQ_HUMAN	0.00821835	1.15703
	411	P67812	SC11A_HUMAN	0.0370132	1.16141
	412	Q13045	FLII_HUMAN	0.0271664	1.16554
	413	Q1KMD3	HNRL2_HUMAN	0.0010299	1.16572
	414	Q96KP4	CNDP2_HUMAN	0.0307677	1.16641
	415	Q07955	SRSF1_HUMAN	0.0494657	1.16655
	416	P30048	PRDX3_HUMAN	0.0180606	1.17075
	417	Q14697	GANAB_HUMAN	0.0335662	1.17226
	418	Q9BPX5	ARP5L_HUMAN	0.0316708	1.17281
	419	Q05519	SRS11_HUMAN	0.00271557	1.17408
	420	P00492	HPRT_HUMAN	0.0316711	1.17659
	421	Q96EK6	GNA1_HUMAN	0.0349336	1.1769
	422	Q15084	PDIA6_HUMAN	0.00414865	1.17746
	423	O00154	BACH_HUMAN	0.0253666	1.17779
	424	P27824	CALX_HUMAN	0.0402405	1.1778
	425	P14618	KPYM_HUMAN	0.018207	1.18408
	426	P48147	PPCE_HUMAN	0.0327605	1.18491
	427	Q16629	SRSF7_HUMAN	0.0216581	1.18652
	428	Q9NXR7	BABA2_HUMAN	0.0372031	1.18744
	429	Q9BS26	ERP44_HUMAN	0.00947542	1.18802
	430	P62873	GBB1_HUMAN	0.0258411	1.1916
	431	P20073	ANXA7_HUMAN	0.0226495	1.19291
	432	P23381	SYWC_HUMAN	0.0401195	1.1947
	433	O75396	SC22B_HUMAN	0.0314874	1.1956
	434	P08865	RSSA_HUMAN	0.000492571	1.1957
	435	P24534	EF1B_HUMAN	0.00681307	1.19637
	436	P36957	ODO2_HUMAN	0.00216138	1.1964
	437	P06744	G6PI_HUMAN	0.0362502	1.19701
	438	Q99714	HCD2_HUMAN	0.0351508	1.19789
	439	O75874	IDHC_HUMAN	0.014772	1.21142
	440	P09525	ANXA4_HUMAN	0.0269845	1.21142
	441	P06753	TPM3_HUMAN	0.0309886	1.21655
	442	P56385	ATP5I_HUMAN	0.0373866	1.21685
	443	Q969X5	ERGI1_HUMAN	0.00541213	1.21717
	444	P38606	VATA_HUMAN	0.0320351	1.21738
	445	Q7Z3B4	NUP54_HUMAN	0.0400563	1.21812
	446	P62854	RS26_HUMAN	0.000137493	1.21886
	447	P78371	TCPB_HUMAN	0.0387359	1.22041
	448	P34897	GLYM_HUMAN	0.00216559	1.22046
	449	O60232	SSA27_HUMAN	0.0151254	1.22171
	450	O00231	PSD11_HUMAN	0.0106183	1.22219
	451	P30040	ERP29_HUMAN	0.0157145	1.22344
	452	P22307	NLTP_HUMAN	0.0232432	1.22377
	453	P30044	PRDX5_HUMAN	0.0202282	1.22566
	454	P63104	1433Z_HUMAN	0.00223332	1.22754
	455	P29692	EF1D_HUMAN	0.0323188	1.22798
	456	P00338	LDHA_HUMAN	0.000633764	1.22878
	457	O00264	PGRC1_HUMAN	0.0213463	1.22939
	458	Q9Y3D6	FIS1_HUMAN	0.00636921	1.22983
	459	P62304	RUXE_HUMAN	0.0238222	1.23088
	460	P49189	AL9A1_HUMAN	0.01033	1.23192
	461	P13639	EF2_HUMAN	0.0398081	1.23399
	462	P46976	GLYG_HUMAN	0.0167861	1.23547
	463	O60610	DIAP1_HUMAN	0.0432925	1.23859
	464	Q9BVC6	TM109_HUMAN	0.00221514	1.23979
	465	P31942	HNRH3_HUMAN	0.0398657	1.24303
	466	Q15181	IPYR_HUMAN	0.0210554	1.24315
	467	Q96EY1	DNJA3_HUMAN	4.81351e-05	1.24342
	468	P26641	EF1G_HUMAN	0.0417962	1.24373
	469	P55072	TERA_HUMAN	0.0303089	1.24435
	470	P13861	KAP2_HUMAN	0.0354162	1.24545
	471	P84103	SRSF3_HUMAN	0.00407394	1.2459
	472	Q14166	TTL12_HUMAN	0.00507784	1.24794
	473	P21281	VATB2_HUMAN	0.00808703	1.24924
	474	P00390	GSHR_HUMAN	0.0104987	1.25061
	475	Q96HY6	DDRGK_HUMAN	0.0257955	1.25085
	476	P30153	2AAA_HUMAN	0.0212768	1.25147
	477	P22061	PIMT_HUMAN	0.0195812	1.25162
	478	Q96IU4	ABHEB_HUMAN	0.00535218	1.25351
	479	P67870	CSK2B_HUMAN	0.036648	1.25397
	480	Q9UI12	VATH_HUMAN	0.0496035	1.25517
	481	Q9UHX1	PUF60_HUMAN	0.0461591	1.25675
	482	P08758	ANXA5_HUMAN	0.00378498	1.26439
	483	P61923	COPZ1_HUMAN	0.0273459	1.26696
	484	P49773	HINT1_HUMAN	0.00644105	1.26778
	485	P18669	PGAM1_HUMAN	0.0404813	1.27263
	486	Q9ULV4	COR1C_HUMAN	6.54447e-05	1.273
	487	O43707	ACTN4_HUMAN	0.0132068	1.27628
	488	P45880	VDAC2_HUMAN	0.00148434	1.2774
	489	O43447	PPIH_HUMAN	0.0220879	1.27947
	490	P02545	LMNA_HUMAN	0.0096142	1.28153
	491	Q01130	SRSF2_HUMAN	0.00733844	1.28224
	492	Q9Y5M8	SRPRB_HUMAN	0.0275114	1.28541
	493	P15311	EZRI_HUMAN	0.0170992	1.28549
	494	O14579	COPE_HUMAN	0.0135565	1.29301
	495	P61026	RAB10_HUMAN	0.0133237	1.29307
	496	Q99460	PSMD1_HUMAN	0.00771778	1.29604
	497	P50454	SERPH_HUMAN	0.00072349	1.29981
	498	P09960	LKHA4_HUMAN	0.0475692	1.30368
	499	P37802	TAGL2_HUMAN	0.0438178	1.30384
	500	O43776	SYNC_HUMAN	0.0153017	1.30399
	501	P25786	PSA1_HUMAN	0.0225672	1.30431
	502	Q9C0E8	LNP_HUMAN	0.0201325	1.30689
	503	P07339	CATD_HUMAN	0.0290555	1.30704
	504	Q9H2U2	IPYR2_HUMAN	0.000383384	1.30822
	505	P14406	CX7A2_HUMAN	0.0479682	1.30875
	506	P15374	UCHL3_HUMAN	0.0044129	1.31085
	507	P07305	H10_HUMAN	0.0452232	1.3122
	508	P15289	ARSA_HUMAN	0.00376842	1.31462
	509	Q9NYL9	TMOD3_HUMAN	0.0166666	1.3151
	510	P05386	RLA1_HUMAN	0.00607905	1.31578
	511	O60506	HNRPQ_HUMAN	0.0118275	1.31581
	512	Q9NQX3	GEPH_HUMAN	0.0337048	1.31855
	513	P04075	ALDOA_HUMAN	0.0157235	1.31869
	514	P31150	GDIA_HUMAN	0.0223904	1.32208
	515	Q13011	ECH1_HUMAN	0.00609701	1.32326
	516	P36543	VATE1_HUMAN	0.0434883	1.32701
	517	Q99536	VAT1_HUMAN	0.00364522	1.32706
	518	O95336	6PGL_HUMAN	0.00379547	1.32838
	519	P61086	UBE2K_HUMAN	0.0255625	1.32985
	520	Q9UNZ2	NSF1C_HUMAN	0.0487572	1.33322
	521	Q9Y3C6	PPIL1_HUMAN	0.0452536	1.33497
	522	Q7L5N1	CSN6_HUMAN	0.0178244	1.33513
	523	P41250	GARS_HUMAN	0.0413598	1.33654
	524	O43324	MCA3_HUMAN	0.00770006	1.33764
	525	Q96FW1	OTUB1_HUMAN	0.0328915	1.33927
	526	P32119	PRDX2_HUMAN	0.0333011	1.3427
	527	P62258	1433E_HUMAN	0.0244318	1.34338
	528	O75608	LYPA1_HUMAN	0.00937947	1.34487
	529	Q13505	MTX1_HUMAN	0.000979868	1.3478
	530	P35998	PRS7_HUMAN	0.000430285	1.34812
	531	Q8TBC4	UBA3_HUMAN	0.0188108	1.34966
	532	P62937	PPIA_HUMAN	0.0262941	1.35231
	533	Q9H0W9	CK054_HUMAN	0.0189428	1.35475
	534	P43490	NAMPT_HUMAN	0.00648872	1.35512
	535	P62318	SMD3_HUMAN	0.00490756	1.35659
	536	P51149	RAB7A_HUMAN	0.00510411	1.36086
	537	Q9NYF8	BCLF1_HUMAN	0.000122747	1.36166
	538	Q05639	EF1A2_HUMAN	0.0181313	1.36185
	539	P52907	CAZA1_HUMAN	0.00754336	1.36548
	540	O00299	CLIC1_HUMAN	0.0143483	1.36795
	541	P07737	PROF1_HUMAN	0.0123826	1.36965
	542	P05787	K2C8_HUMAN	0.00320028	1.37095
	543	Q562R1	ACTBL_HUMAN	0.00444262	1.3723
	544	P30046	DOPD_HUMAN	0.00283758	1.3746
	545	P09972	ALDOC_HUMAN	0.0342548	1.37644
	546	Q8NBF2	NHLC2_HUMAN	0.0294766	1.37859
	547	Q15833	STXB2_HUMAN	0.0450507	1.38491
	548	P17980	PRS6A_HUMAN	0.0227996	1.38684
	549	P61326	MGN_HUMAN	0.00656761	1.39005
	550	Q14764	MVP_HUMAN	0.0497036	1.39252
	551	Q15046	SYK_HUMAN	0.0195202	1.39518
	552	P35268	RL22_HUMAN	0.0230014	1.3987
	553	Q9NP72	RAB18_HUMAN	0.00458743	1.39893
	554	P39687	AN32A_HUMAN	0.0164144	1.40302
	555	P35237	SPB6_HUMAN	0.00139251	1.40319
	556	Q9NP79	VTA1_HUMAN	0.036551	1.40483
	557	Q08209	PP2BA_HUMAN	0.0474664	1.40547
	558	Q07960	RHG01_HUMAN	0.0142675	1.41008
	559	Q9NY12	GAR1_HUMAN	0.0132024	1.41164
	560	O43148	MCES_HUMAN	0.0405921	1.42038
	561	Q15027	ACAP1_HUMAN	0.0365783	1.42057
	562	Q15121	PEA15_HUMAN	0.0179112	1.42114
	563	P30085	KCY_HUMAN	0.0149229	1.42424
	564	Q5TDH0	DDI2_HUMAN	0.0217069	1.4255
	565	P43686	PRS6B_HUMAN	0.00342264	1.42808
	566	P00558	PGK1_HUMAN	0.00473623	1.46068
	567	Q9Y230	RUVB2_HUMAN	0.0322991	1.4609
	568	P07686	HEXB_HUMAN	0.0108362	1.46132
	569	O00115	DNS2A_HUMAN	0.0313015	1.46167
	570	Q9GZT8	NIF3L_HUMAN	0.00971374	1.46596
	571	P29144	TPP2_HUMAN	0.0203102	1.46863
	572	Q9BWD1	THIC_HUMAN	0.00431113	1.46865
	573	Q9C0C2	TB182_HUMAN	0.00828031	1.46896
	574	Q6P587	FAHD1_HUMAN	0.000831465	1.4702
	575	Q04837	SSBP_HUMAN	0.00200409	1.4708
	576	O75400	PR40A_HUMAN	0.00619106	1.47595
	577	Q16637	SMN_HUMAN	0.0431132	1.47666
	578	P04181	OAT_HUMAN	0.00438427	1.47744
	579	O14818	PSA7_HUMAN	0.0174551	1.48247
	580	P60900	PSA6_HUMAN	0.0277944	1.4837
	581	O60256	KPRB_HUMAN	0.0198455	1.48471
	582	P35269	T2FA_HUMAN	0.00966301	1.48936
	583	P13693	TCTP_HUMAN	0.0435452	1.49023
	584	Q9UM00	TMCO1_HUMAN	0.0157871	1.49109
	585	Q92820	GGH_HUMAN	0.00394474	1.49204
	586	Q13445	TMED1_HUMAN	0.00895146	1.49429
	587	Q969H8	MYDGF_HUMAN	0.010081	1.49448
	588	Q9NR56	MBNL1_HUMAN	0.0266572	1.50013
	589	A8MXV4	NUD19_HUMAN	0.000129962	1.50186
	590	Q9UK41	VPS28_HUMAN	0.00917999	1.5088
	591	Q07065	CKAP4_HUMAN	0.0304186	1.51248
	592	P35579	MYH9_HUMAN	0.00350043	1.51591
	593	Q9H3K2	GHITM_HUMAN	0.00236311	1.51989
	594	P23528	COF1_HUMAN	0.00350474	1.52393
	595	Q08257	QOR_HUMAN	0.027802	1.52538
	596	O43175	SERA_HUMAN	0.00254269	1.526
	597	Q9UHL4	DPP2_HUMAN	0.00907598	1.52655
	598	Q96HC4	PDLI5_HUMAN	0.0172649	1.52913
	599	P17174	AATC_HUMAN	0.00912294	1.53178
	600	Q13595	TRA2A_HUMAN	0.00100649	1.53435
	601	Q06210	GFPT1_HUMAN	3.53534e-06	1.54712
	602	Q13232	NDK3_HUMAN	0.0395247	1.55084
	603	P56556	NDUA6_HUMAN	0.00975407	1.55617
	604	P68036	UB2L3_HUMAN	0.0451571	1.55633
	605	P25788	PSA3_HUMAN	0.0223284	1.55975
	606	P68366	TBA4A_HUMAN	0.00581855	1.5598
	607	P25789	PSA4_HUMAN	0.0175048	1.56006
	608	Q9Y3E5	PTH2_HUMAN	0.00282498	1.56014
	609	P10155	RO60_HUMAN	0.0108572	1.57881
	610	P00491	PNPH_HUMAN	0.00166332	1.58084
	611	P60660	MYL6_HUMAN	0.0209304	1.58422
	612	P60709	ACTB_HUMAN	0.00882282	1.58487
	613	P28070	PSB4_HUMAN	0.0233019	1.58797
	614	P48556	PSMD8_HUMAN	0.0293477	1.59041
	615	P15586	GNS_HUMAN	0.000516467	1.59638
	616	P43034	LIS1_HUMAN	0.00782243	1.60183
	617	Q9Y617	SERC_HUMAN	0.00190523	1.60506
	618	Q9NZI8	IF2B1_HUMAN	0.00298126	1.62151
	619	P35080	PROF2_HUMAN	0.00488456	1.62531
	620	Q9UBV8	PEF1_HUMAN	0.00208904	1.63328
	621	Q9H299	SH3L3_HUMAN	0.0228977	1.64666
	622	P36915	GNL1_HUMAN	0.000368251	1.65967
	623	Q96ER3	SAAL1_HUMAN	0.028762	1.66001
	624	P49591	SYSC_HUMAN	0.00566391	1.66693
	625	Q5JTV8	TOIP1_HUMAN	0.0162011	1.68104
	626	Q7Z5L9	I2BP2_HUMAN	0.0446333	1.68613
	627	P05783	K1C18_HUMAN	0.000816197	1.68618
	628	P63261	ACTG_HUMAN	0.0265586	1.69246
	629	O43169	CYB5B_HUMAN	8.78349e-05	1.69937
	630	P60981	DEST_HUMAN	0.00010355	1.70833
	631	P67936	TPM4_HUMAN	0.00352466	1.72757
	632	Q9Y5K6	CD2AP_HUMAN	0.00158044	1.73628
	633	Q9BVG4	PBDC1_HUMAN	0.0447045	1.74005
	634	Q9UNW1	MINP1_HUMAN	0.000275819	1.76217
	635	Q9UNH7	SNX6_HUMAN	0.0246037	1.78134
	636	Q96SU4	OSBL9_HUMAN	0.000100373	1.7847
	637	P13797	PLST_HUMAN	0.00325354	1.7894
	638	Q96A72	MGN2_HUMAN	0.00193329	1.79744
	639	Q5TGY3	AHDC1_HUMAN	0.0144841	1.82948
	640	Q9Y624	JAM1_HUMAN	0.040179	1.84422
	641	Q92905	CSN5_HUMAN	0.00430229	1.87097
	642	Q06830	PRDX1_HUMAN	0.00226247	1.87293
	643	O00487	PSDE_HUMAN	0.0028412	1.87454
	644	P04792	HSPB1_HUMAN	0.000414176	1.87579
	645	Q8TAT6	NPL4_HUMAN	0.0122743	1.90637
	646	Q13510	ASAH1_HUMAN	0.0285931	1.90984
	647	P60903	S10AA_HUMAN	0.0145568	1.92204
	648	P04080	CYTB_HUMAN	0.0082583	1.92482
	649	P02649	APOE_HUMAN	0.0151689	1.93036
	650	Q9HDC9	APMAP_HUMAN	0.0257706	1.93606
	651	Q9Y333	LSM2_HUMAN	0.0149127	1.95451
	652	Q9P1F3	ABRAL_HUMAN	0.0112897	1.95715
	653	Q5NUL3	FFAR4_HUMAN	0.00903303	1.97182
	654	P17096	HMGA1_HUMAN	0.0215211	1.98165
	655	P02656	APOC3_HUMAN	0.000415353	2.01006
	656	Q6NUK1	SCMC1_HUMAN	0.00831927	2.01072
	657	Q9BTV4	TMM43_HUMAN	0.0435744	2.01319
	658	Q9Y5Y9	SCNAA_HUMAN	0.00104527	2.03042
	659	P31949	S10AB_HUMAN	0.0100127	2.04022
	660	Q9UPQ0	LIMC1_HUMAN	0.0103752	2.0937
	661	O60701	UGDH_HUMAN	0.000238448	2.12974
	662	Q9UGI8	TES_HUMAN	0.000864677	2.17872
	663	A0AVT1	UBA6_HUMAN	0.0100176	2.18081
	664	Q0VAM2	RGF1B_HUMAN	0.0287777	2.25086
	665	Q15942	ZYX_HUMAN	0.00860786	2.39976
	666	P25787	PSA2_HUMAN	0.0190664	2.48165
	667	P60606	CTXN1_HUMAN	0.0053702	2.67261
	668	P69905	HBA_HUMAN	0.00508253	2.91206
	669	P54105	ICLN_HUMAN	0.0310201	2.93079
	670	P04004	VTNC_HUMAN	0.00139559	3.07785
	671	P07355	ANXA2_HUMAN	3.73638e-05	3.15783
	672	P12259	FA5_HUMAN	7.58683e-06	3.33835
	673	Q16881	TRXR1_HUMAN	0.000441157	3.36944
	674	O95994	AGR2_HUMAN	7.33531e-05	3.62856
	675	P06396	GELS_HUMAN	0.000485519	3.75941
	676	Q13501	SQSTM_HUMAN	0.000549189	3.78665
	677	P52895	AK1C2_HUMAN	0.000936313	5.51693
	678	P09601	HMOX1_HUMAN	0.000152187	5.6185
	679	Q99988	GDF15_HUMAN	4.77197e-05	6.06412

## Sheet: List of proteins_p-value
		Uniprot ID	Gene name	p-value (t-test; treated / control)	Fold change (treated / control)
		Q9NRX2	RM17_HUMAN	1.83886e-06	0.543618		All the listed regulated proteins have p < 0.05
		Q06210	GFPT1_HUMAN	3.53534e-06	1.54712
		Q7KZF4	SND1_HUMAN	4.44132e-06	0.682633		Proteins regulated under the treatment and having fold change ≤ 0.667 (1/1.5) (p < 0.05) are marked with green
		P21912	SDHB_HUMAN	5.4699e-06	0.41123
		P12259	FA5_HUMAN	7.58683e-06	3.33835		Proteins regulated under the treatment and having p ≤ 0.05, fold change ≥ 1.5 (p < 0.05) are marked with red
		Q96JB3	HIC2_HUMAN	3.2464e-05	0.355155
		Q02252	MMSA_HUMAN	3.26246e-05	0.726738
		P07355	ANXA2_HUMAN	3.73638e-05	3.15783
		Q9Y676	RT18B_HUMAN	3.86213e-05	0.359447
		Q9BSY4	CHCH5_HUMAN	4.55455e-05	0.315302
		Q99988	GDF15_HUMAN	4.77197e-05	6.06412
		Q96EY1	DNJA3_HUMAN	4.81351e-05	1.24342
		Q9ULV4	COR1C_HUMAN	6.54447e-05	1.273
		O95994	AGR2_HUMAN	7.33531e-05	3.62856
		P52292	IMA1_HUMAN	8.58517e-05	0.568178
		O43678	NDUA2_HUMAN	8.71435e-05	0.476928
		O43169	CYB5B_HUMAN	8.78349e-05	1.69937
		Q96SU4	OSBL9_HUMAN	0.000100373	1.7847
		P60981	DEST_HUMAN	0.00010355	1.70833
		Q9NYF8	BCLF1_HUMAN	0.000122747	1.36166
		A8MXV4	NUD19_HUMAN	0.000129962	1.50186
		P49721	PSB2_HUMAN	0.000135279	0.878643
		P62854	RS26_HUMAN	0.000137493	1.21886
		P60842	IF4A1_HUMAN	0.00013958	0.620211
		Q14249	NUCG_HUMAN	0.000143203	0.189366
		P09601	HMOX1_HUMAN	0.000152187	5.6185
		P49327	FAS_HUMAN	0.000154553	0.67655
		Q6FI81	CPIN1_HUMAN	0.000172561	0.456955
		P35251	RFC1_HUMAN	0.000226381	0.545058
		P98179	RBM3_HUMAN	0.000228875	0.415573
		O60701	UGDH_HUMAN	0.000238448	2.12974
		P08729	K2C7_HUMAN	0.000275247	0.677372
		Q9UNW1	MINP1_HUMAN	0.000275819	1.76217
		P14138	EDN3_HUMAN	0.000283501	0.0824829
		Q9Y5B9	SP16H_HUMAN	0.000340059	0.725932
		P49411	EFTU_HUMAN	0.000350491	0.618458
		Q5JTZ9	SYAM_HUMAN	0.000363101	0.506504
		P36915	GNL1_HUMAN	0.000368251	1.65967
		P40937	RFC5_HUMAN	0.000380872	0.61482
		Q9H2U2	IPYR2_HUMAN	0.000383384	1.30822
		O60264	SMCA5_HUMAN	0.000409071	0.660167
		P04792	HSPB1_HUMAN	0.000414176	1.87579
		P02656	APOC3_HUMAN	0.000415353	2.01006
		Q07020	RL18_HUMAN	0.000421612	0.498874
		P35998	PRS7_HUMAN	0.000430285	1.34812
		P49736	MCM2_HUMAN	0.000436845	0.557181
		Q16881	TRXR1_HUMAN	0.000441157	3.36944
		Q99797	MIPEP_HUMAN	0.000442892	0.602316
		P01034	CYTC_HUMAN	0.000461008	0.398469
		P06396	GELS_HUMAN	0.000485519	3.75941
		Q6UXH1	CREL2_HUMAN	0.000488622	0.736172
		P40938	RFC3_HUMAN	0.00049111	0.56696
		P08865	RSSA_HUMAN	0.000492571	1.1957
		Q9Y605	MOFA1_HUMAN	0.000508264	0.542077
		Q9BZE1	RM37_HUMAN	0.000512927	0.524561
		P15586	GNS_HUMAN	0.000516467	1.59638
		Q99798	ACON_HUMAN	0.000532857	0.690629
		P17844	DDX5_HUMAN	0.000541416	0.557614
		Q14566	MCM6_HUMAN	0.000543392	0.611885
		Q13501	SQSTM_HUMAN	0.000549189	3.78665
		P17480	UBF1_HUMAN	0.000549936	0.712086
		P33992	MCM5_HUMAN	0.000596265	0.5949
		P00338	LDHA_HUMAN	0.000633764	1.22878
		Q9Y2R4	DDX52_HUMAN	0.000636835	0.570572
		Q9NVS2	RT18A_HUMAN	0.000639521	0.515569
		P46776	RL27A_HUMAN	0.000641412	0.6191
		P61956	SUMO2_HUMAN	0.000675047	0.115891
		P49588	SYAC_HUMAN	0.000677831	0.508485
		Q9Y2K7	KDM2A_HUMAN	0.00069311	0.397162
		Q8TEX9	IPO4_HUMAN	0.000711872	0.520334
		Q14232	EI2BA_HUMAN	0.000714774	0.890084
		P78527	PRKDC_HUMAN	0.000716251	0.756253
		P50454	SERPH_HUMAN	0.00072349	1.29981
		P26373	RL13_HUMAN	0.000775375	0.622354
		Q8WUD6	CHPT1_HUMAN	0.000801836	0.410085
		P05783	K1C18_HUMAN	0.000816197	1.68618
		Q6P587	FAHD1_HUMAN	0.000831465	1.4702
		Q12824	SNF5_HUMAN	0.000855535	0.719748
		Q9UGI8	TES_HUMAN	0.000864677	2.17872
		P46777	RL5_HUMAN	0.000881065	0.731199
		Q9Y2Q9	RT28_HUMAN	0.000895759	0.672926
		P28331	NDUS1_HUMAN	0.000902282	0.520622
		O43143	DHX15_HUMAN	0.000913359	0.905058
		Q9NR30	DDX21_HUMAN	0.000916136	0.620268
		O94776	MTA2_HUMAN	0.000918172	0.593873
		P52895	AK1C2_HUMAN	0.000936313	5.51693
		Q9Y5L4	TIM13_HUMAN	0.000941197	0.541389
		P51687	SUOX_HUMAN	0.000952877	0.605544
		Q13505	MTX1_HUMAN	0.000979868	1.3478
		O14558	HSPB6_HUMAN	0.00100203	0.63487
		Q13595	TRA2A_HUMAN	0.00100649	1.53435
		P62875	RPAB5_HUMAN	0.00100859	0.565507
		Q96DT7	ZBT10_HUMAN	0.00102841	0.529847
		Q1KMD3	HNRL2_HUMAN	0.0010299	1.16572
		O96000	NDUBA_HUMAN	0.00103384	0.755276
		Q9NZL4	HPBP1_HUMAN	0.00104168	0.34401
		Q9Y5Y9	SCNAA_HUMAN	0.00104527	2.03042
		Q9BY77	PDIP3_HUMAN	0.00108347	0.4965
		Q15365	PCBP1_HUMAN	0.00109054	0.814763
		P35250	RFC2_HUMAN	0.00110365	0.582627
		Q9BTC0	DIDO1_HUMAN	0.00117509	0.500887
		Q99615	DNJC7_HUMAN	0.00119432	0.682475
		P33316	DUT_HUMAN	0.00121557	0.499308
		P24539	AT5F1_HUMAN	0.00125728	0.499534
		Q9Y3D9	RT23_HUMAN	0.00127325	0.434059
		Q13283	G3BP1_HUMAN	0.00130099	0.804372
		Q00341	VIGLN_HUMAN	0.00138471	0.634325
		P35237	SPB6_HUMAN	0.00139251	1.40319
		P04004	VTNC_HUMAN	0.00139559	3.07785
		P49368	TCPG_HUMAN	0.00141462	1.0981
		P45880	VDAC2_HUMAN	0.00148434	1.2774
		Q12849	GRSF1_HUMAN	0.00149215	0.652918
		Q9NX20	RM16_HUMAN	0.00150226	0.517069
		P11498	PYC_HUMAN	0.00155103	0.716744
		P15880	RS2_HUMAN	0.00156862	0.640186
		Q9Y5K6	CD2AP_HUMAN	0.00158044	1.73628
		Q15785	TOM34_HUMAN	0.00161519	0.432338
		P50213	IDH3A_HUMAN	0.00162237	0.799272
		Q8TAQ2	SMRC2_HUMAN	0.00166304	0.751022
		P00491	PNPH_HUMAN	0.00166332	1.58084
		P33991	MCM4_HUMAN	0.00167147	0.563377
		O95696	BRD1_HUMAN	0.00172097	0.559517
		O95167	NDUA3_HUMAN	0.00172518	0.319538
		Q9Y2Z0	SGT1_HUMAN	0.00179087	1.14371
		P35249	RFC4_HUMAN	0.00180084	0.572184
		O15240	VGF_HUMAN	0.00181967	0.512497
		O75340	PDCD6_HUMAN	0.00185619	1.15178
		Q9Y617	SERC_HUMAN	0.00190523	1.60506
		Q96A72	MGN2_HUMAN	0.00193329	1.79744
		Q04837	SSBP_HUMAN	0.00200409	1.4708
		P15529	MCP_HUMAN	0.00205497	0.163636
		Q8N684	CPSF7_HUMAN	0.00208345	0.589772
		Q9UBV8	PEF1_HUMAN	0.00208904	1.63328
		P83731	RL24_HUMAN	0.00211101	0.725759
		Q71RC2	LARP4_HUMAN	0.00212378	0.5045
		Q96T37	RBM15_HUMAN	0.00214774	0.67536
		P11388	TOP2A_HUMAN	0.00215901	0.245932
		P36957	ODO2_HUMAN	0.00216138	1.1964
		P34897	GLYM_HUMAN	0.00216559	1.22046
		Q9Y5Q8	TF3C5_HUMAN	0.00218197	0.648285
		Q9BVC6	TM109_HUMAN	0.00221514	1.23979
		P63104	1433Z_HUMAN	0.00223332	1.22754
		Q8NFT2	STEA2_HUMAN	0.00224752	0.35119
		O95168	NDUB4_HUMAN	0.00225852	0.776155
		Q06830	PRDX1_HUMAN	0.00226247	1.87293
		Q9H3K2	GHITM_HUMAN	0.00236311	1.51989
		P47914	RL29_HUMAN	0.00237298	0.502226
		Q14254	FLOT2_HUMAN	0.00246165	0.75668
		P35659	DEK_HUMAN	0.00248281	0.839978
		P24752	THIL_HUMAN	0.0025052	0.739268
		Q9BRJ2	RM45_HUMAN	0.00251019	0.618907
		O43175	SERA_HUMAN	0.00254269	1.526
		Q9BQ39	DDX50_HUMAN	0.00262403	0.563791
		O95478	NSA2_HUMAN	0.0026269	0.434268
		Q8TB61	S35B2_HUMAN	0.00265754	0.678339
		P62701	RS4X_HUMAN	0.00268467	0.731617
		Q16762	THTR_HUMAN	0.00268473	0.496829
		Q05519	SRS11_HUMAN	0.00271557	1.17408
		P56537	IF6_HUMAN	0.00272645	1.14933
		P84098	RL19_HUMAN	0.0027596	0.307245
		Q86U86	PB1_HUMAN	0.00279904	0.673721
		P62899	RL31_HUMAN	0.00281391	0.430869
		Q9Y3E5	PTH2_HUMAN	0.00282498	1.56014
		Q13057	COASY_HUMAN	0.00282583	0.671625
		P30046	DOPD_HUMAN	0.00283758	1.3746
		O00487	PSDE_HUMAN	0.0028412	1.87454
		Q96GQ7	DDX27_HUMAN	0.00287235	0.763189
		Q9NZI8	IF2B1_HUMAN	0.00298126	1.62151
		Q9UIG0	BAZ1B_HUMAN	0.00299587	0.590871
		P05787	K2C8_HUMAN	0.00320028	1.37095
		Q15393	SF3B3_HUMAN	0.00325098	1.13595
		P13797	PLST_HUMAN	0.00325354	1.7894
		P33993	MCM7_HUMAN	0.00326657	0.585513
		Q969Z0	FAKD4_HUMAN	0.00328833	0.724188
		Q6SJ93	F111B_HUMAN	0.00328877	0.395505
		Q86VU5	CMTD1_HUMAN	0.00336961	0.669487
		P43686	PRS6B_HUMAN	0.00342264	1.42808
		Q68CP9	ARID2_HUMAN	0.0034957	0.569777
		P35579	MYH9_HUMAN	0.00350043	1.51591
		P23528	COF1_HUMAN	0.00350474	1.52393
		P25205	MCM3_HUMAN	0.00351014	0.632945
		P67936	TPM4_HUMAN	0.00352466	1.72757
		Q9NYY8	FAKD2_HUMAN	0.00354701	0.644443
		Q9BW92	SYTM_HUMAN	0.0036235	0.466226
		Q99536	VAT1_HUMAN	0.00364522	1.32706
		Q9BXW7	HDHD5_HUMAN	0.00369518	0.442939
		P54819	KAD2_HUMAN	0.00371875	0.804551
		Q9NPD8	UBE2T_HUMAN	0.00374972	0.400751
		P15289	ARSA_HUMAN	0.00376842	1.31462
		P08758	ANXA5_HUMAN	0.00378498	1.26439
		O95336	6PGL_HUMAN	0.00379547	1.32838
		P62753	RS6_HUMAN	0.00381658	0.610816
		Q13838	DX39B_HUMAN	0.00382543	0.824326
		P62917	RL8_HUMAN	0.00383263	0.704997
		P36578	RL4_HUMAN	0.00390938	0.562958
		Q9NZ01	TECR_HUMAN	0.00390977	0.707756
		Q14318	FKBP8_HUMAN	0.00394228	0.671169
		Q92820	GGH_HUMAN	0.00394474	1.49204
		Q08AG7	MZT1_HUMAN	0.00395522	0.70346
		P62241	RS8_HUMAN	0.00400591	0.770529
		P84103	SRSF3_HUMAN	0.00407394	1.2459
		Q15084	PDIA6_HUMAN	0.00414865	1.17746
		O75533	SF3B1_HUMAN	0.00415784	0.838434
		P15924	DESP_HUMAN	0.00416233	0.57528
		O00541	PESC_HUMAN	0.00425489	0.484476
		Q92905	CSN5_HUMAN	0.00430229	1.87097
		Q9BWD1	THIC_HUMAN	0.00431113	1.46865
		P04181	OAT_HUMAN	0.00438427	1.47744
		Q9BZE4	NOG1_HUMAN	0.00439025	0.554646
		Q8TEM1	PO210_HUMAN	0.00441047	0.72121
		P15374	UCHL3_HUMAN	0.0044129	1.31085
		P04183	KITH_HUMAN	0.00442668	0.387581
		Q562R1	ACTBL_HUMAN	0.00444262	1.3723
		P35222	CTNB1_HUMAN	0.00446453	0.724399
		P62805	H4_HUMAN	0.00446819	0.556138
		P51153	RAB13_HUMAN	0.00455692	0.541352
		Q6IA17	SIGIR_HUMAN	0.00457018	0.590738
		Q9NP72	RAB18_HUMAN	0.00458743	1.39893
		O75534	CSDE1_HUMAN	0.00462496	0.39656
		P00558	PGK1_HUMAN	0.00473623	1.46068
		Q6UW68	TM205_HUMAN	0.00484434	0.722956
		P35080	PROF2_HUMAN	0.00488456	1.62531
		P12004	PCNA_HUMAN	0.00489257	0.657761
		P62318	SMD3_HUMAN	0.00490756	1.35659
		Q13185	CBX3_HUMAN	0.00497736	0.764751
		P30876	RPB2_HUMAN	0.00500861	0.454068
		Q9BQG0	MBB1A_HUMAN	0.0050164	0.454355
		Q14166	TTL12_HUMAN	0.00507784	1.24794
		P69905	HBA_HUMAN	0.00508253	2.91206
		Q92643	GPI8_HUMAN	0.00508929	1.08461
		P46781	RS9_HUMAN	0.0050925	0.621807
		P51149	RAB7A_HUMAN	0.00510411	1.36086
		Q9BRK5	CAB45_HUMAN	0.0052647	0.525462
		Q96IU4	ABHEB_HUMAN	0.00535218	1.25351
		P60606	CTXN1_HUMAN	0.0053702	2.67261
		Q969X5	ERGI1_HUMAN	0.00541213	1.21717
		Q9BRT3	MIEN1_HUMAN	0.00546396	0.677455
		Q9BX68	HINT2_HUMAN	0.00550644	1.14754
		Q14061	COX17_HUMAN	0.00557087	0.399074
		Q8WVC6	DCAKD_HUMAN	0.00557381	0.493779
		P49591	SYSC_HUMAN	0.00566391	1.66693
		P53803	RPAB4_HUMAN	0.0057396	0.710753
		P49406	RM19_HUMAN	0.00575943	0.674453
		P62851	RS25_HUMAN	0.0057846	0.744765
		P68366	TBA4A_HUMAN	0.00581855	1.5598
		P46778	RL21_HUMAN	0.00596587	0.774837
		Q8NBS9	TXND5_HUMAN	0.0060774	1.15119
		P05386	RLA1_HUMAN	0.00607905	1.31578
		Q9UI30	TR112_HUMAN	0.00608918	0.795505
		Q13011	ECH1_HUMAN	0.00609701	1.32326
		P14923	PLAK_HUMAN	0.00617571	0.74589
		O75400	PR40A_HUMAN	0.00619106	1.47595
		Q7L2E3	DHX30_HUMAN	0.00630906	0.627346
		Q9Y3D6	FIS1_HUMAN	0.00636921	1.22983
		P49773	HINT1_HUMAN	0.00644105	1.26778
		P43490	NAMPT_HUMAN	0.00648872	1.35512
		P62906	RL10A_HUMAN	0.00654006	0.592301
		P61326	MGN_HUMAN	0.00656761	1.39005
		Q9Y5J1	UTP18_HUMAN	0.00669356	0.629973
		P24534	EF1B_HUMAN	0.00681307	1.19637
		Q49A26	GLYR1_HUMAN	0.00687993	0.527315
		P62829	RL23_HUMAN	0.00694179	0.646798
		P78347	GTF2I_HUMAN	0.0069591	0.691043
		Q6PI48	SYDM_HUMAN	0.00707196	0.676772
		Q96SI9	STRBP_HUMAN	0.00725598	0.660818
		P26358	DNMT1_HUMAN	0.00727565	0.516405
		Q01130	SRSF2_HUMAN	0.00733844	1.28224
		Q13330	MTA1_HUMAN	0.00743737	0.563108
		P09651	ROA1_HUMAN	0.00748277	0.684392
		P52907	CAZA1_HUMAN	0.00754336	1.36548
		Q92979	NEP1_HUMAN	0.00758851	0.722389
		Q9UI09	NDUAC_HUMAN	0.00765961	0.607615
		Q5SSJ5	HP1B3_HUMAN	0.00767249	0.717143
		O43324	MCA3_HUMAN	0.00770006	1.33764
		Q99460	PSMD1_HUMAN	0.00771778	1.29604
		P10909	CLUS_HUMAN	0.00772468	0.654689
		Q96C36	P5CR2_HUMAN	0.00773373	0.454984
		Q92947	GCDH_HUMAN	0.00780227	0.726863
		P43034	LIS1_HUMAN	0.00782243	1.60183
		Q9NXG6	P4HTM_HUMAN	0.00790337	0.311395
		O75367	H2AY_HUMAN	0.00802825	0.649897
		P21281	VATB2_HUMAN	0.00808703	1.24924
		P13804	ETFA_HUMAN	0.0080977	0.882883
		P61313	RL15_HUMAN	0.00809972	0.620235
		P50990	TCPQ_HUMAN	0.00821835	1.15703
		P04080	CYTB_HUMAN	0.0082583	1.92482
		Q9C0C2	TB182_HUMAN	0.00828031	1.46896
		Q6NUK1	SCMC1_HUMAN	0.00831927	2.01072
		Q02880	TOP2B_HUMAN	0.00834859	0.713942
		Q99622	C10_HUMAN	0.00838144	0.696805
		P18858	DNLI1_HUMAN	0.00840814	0.496164
		P30038	AL4A1_HUMAN	0.00844583	0.752228
		P45973	CBX5_HUMAN	0.00847482	0.607843
		Q15942	ZYX_HUMAN	0.00860786	2.39976
		Q12931	TRAP1_HUMAN	0.00870821	0.81993
		Q9NRX5	SERC1_HUMAN	0.00879386	0.330733
		P60709	ACTB_HUMAN	0.00882282	1.58487
		Q29RF7	PDS5A_HUMAN	0.00894632	0.594939
		Q13445	TMED1_HUMAN	0.00895146	1.49429
		Q5NUL3	FFAR4_HUMAN	0.00903303	1.97182
		P62333	PRS10_HUMAN	0.00904245	1.15476
		Q9UHL4	DPP2_HUMAN	0.00907598	1.52655
		P17174	AATC_HUMAN	0.00912294	1.53178
		Q9UK41	VPS28_HUMAN	0.00917999	1.5088
		O75607	NPM3_HUMAN	0.00922126	0.747714
		Q96BR5	COA7_HUMAN	0.00927956	0.692671
		P31943	HNRH1_HUMAN	0.00935402	0.786284
		O75608	LYPA1_HUMAN	0.00937947	1.34487
		Q9BS26	ERP44_HUMAN	0.00947542	1.18802
		P49321	NASP_HUMAN	0.00952637	0.731253
		P61221	ABCE1_HUMAN	0.00957653	0.510617
		P02545	LMNA_HUMAN	0.0096142	1.28153
		P35269	T2FA_HUMAN	0.00966301	1.48936
		Q9GZT8	NIF3L_HUMAN	0.00971374	1.46596
		Q13423	NNTM_HUMAN	0.00971917	0.848969
		Q969Q0	RL36L_HUMAN	0.00972332	0.46584
		P56556	NDUA6_HUMAN	0.00975407	1.55617
		Q96I99	SUCB2_HUMAN	0.00979483	0.854311
		Q9HCS7	SYF1_HUMAN	0.00991944	0.48919
		P31949	S10AB_HUMAN	0.0100127	2.04022
		A0AVT1	UBA6_HUMAN	0.0100176	2.18081
		Q969H8	MYDGF_HUMAN	0.010081	1.49448
		O00330	ODPX_HUMAN	0.0101503	0.797296
		Q13242	SRSF9_HUMAN	0.0101632	1.1541
		Q9BRT9	SLD5_HUMAN	0.0101872	0.762818
		Q9NRF9	DPOE3_HUMAN	0.0102501	0.606184
		P14854	CX6B1_HUMAN	0.0103018	0.563535
		P49189	AL9A1_HUMAN	0.01033	1.23192
		Q9Y5J9	TIM8B_HUMAN	0.0103488	0.312297
		Q15149	PLEC_HUMAN	0.0103671	0.764518
		Q9UPQ0	LIMC1_HUMAN	0.0103752	2.0937
		Q92922	SMRC1_HUMAN	0.0103926	0.654132
		P00390	GSHR_HUMAN	0.0104987	1.25061
		O00231	PSD11_HUMAN	0.0106183	1.22219
		P62424	RL7A_HUMAN	0.0106462	0.691599
		P36551	HEM6_HUMAN	0.0106678	0.770499
		Q9UMS4	PRP19_HUMAN	0.0106699	0.704278
		Q8WXF1	PSPC1_HUMAN	0.0107597	0.710592
		Q15366	PCBP2_HUMAN	0.0107666	0.678557
		P45877	PPIC_HUMAN	0.0107973	0.813778
		P07686	HEXB_HUMAN	0.0108362	1.46132
		P10155	RO60_HUMAN	0.0108572	1.57881
		Q9NY93	DDX56_HUMAN	0.0108611	0.543303
		P62314	SMD1_HUMAN	0.0108973	0.768593
		P27708	PYR1_HUMAN	0.0109435	0.838593
		Q68CQ7	GL8D1_HUMAN	0.0111393	0.672615
		O15446	RPA34_HUMAN	0.0111638	0.650777
		Q99640	PMYT1_HUMAN	0.0112688	0.219527
		Q9P1F3	ABRAL_HUMAN	0.0112897	1.95715
		O75439	MPPB_HUMAN	0.0112971	0.735764
		Q9H8H3	MET7A_HUMAN	0.0113762	0.721659
		O96005	CLPT1_HUMAN	0.0115952	0.533422
		Q96B54	ZN428_HUMAN	0.0116149	0.57917
		Q9UFC0	LRWD1_HUMAN	0.0116345	0.564772
		Q15185	TEBP_HUMAN	0.0116372	0.837409
		O60506	HNRPQ_HUMAN	0.0118275	1.31581
		Q9HCC0	MCCB_HUMAN	0.0120246	0.830297
		Q13526	PIN1_HUMAN	0.012035	0.845903
		Q02218	ODO1_HUMAN	0.0121876	0.884676
		Q9Y2R9	RT07_HUMAN	0.0122006	0.678385
		Q9NZ45	CISD1_HUMAN	0.0122197	0.653382
		Q9Y3Y2	CHTOP_HUMAN	0.0122305	0.430858
		Q8TAT6	NPL4_HUMAN	0.0122743	1.90637
		Q8NI36	WDR36_HUMAN	0.012356	0.809755
		P07737	PROF1_HUMAN	0.0123826	1.36965
		P47985	UCRI_HUMAN	0.0126576	0.577356
		P62263	RS14_HUMAN	0.0129294	0.683198
		O60869	EDF1_HUMAN	0.0129522	0.615385
		P15170	ERF3A_HUMAN	0.0131725	1.12639
		Q9NY12	GAR1_HUMAN	0.0132024	1.41164
		O43707	ACTN4_HUMAN	0.0132068	1.27628
		P61026	RAB10_HUMAN	0.0133237	1.29307
		O75152	ZC11A_HUMAN	0.0133837	0.764188
		Q9H3N1	TMX1_HUMAN	0.0133861	0.796326
		Q16531	DDB1_HUMAN	0.0134401	0.739324
		Q14683	SMC1A_HUMAN	0.0135229	0.708849
		O14579	COPE_HUMAN	0.0135565	1.29301
		P49821	NDUV1_HUMAN	0.0138313	0.63316
		Q8TCS8	PNPT1_HUMAN	0.0138508	0.831921
		O00567	NOP56_HUMAN	0.0138815	0.723065
		Q07960	RHG01_HUMAN	0.0142675	1.41008
		O00299	CLIC1_HUMAN	0.0143483	1.36795
		P42704	LPPRC_HUMAN	0.0144032	0.879141
		Q5TGY3	AHDC1_HUMAN	0.0144841	1.82948
		P60903	S10AA_HUMAN	0.0145568	1.92204
		O76021	RL1D1_HUMAN	0.0145824	0.622823
		Q9H6F5	CCD86_HUMAN	0.0146207	0.645419
		O00483	NDUA4_HUMAN	0.0147413	0.454132
		O75874	IDHC_HUMAN	0.014772	1.21142
		P82930	RT34_HUMAN	0.0148972	0.399759
		Q9Y333	LSM2_HUMAN	0.0149127	1.95451
		P30085	KCY_HUMAN	0.0149229	1.42424
		O60232	SSA27_HUMAN	0.0151254	1.22171
		P02649	APOE_HUMAN	0.0151689	1.93036
		Q6PL18	ATAD2_HUMAN	0.0152657	0.533928
		O43776	SYNC_HUMAN	0.0153017	1.30399
		P30040	ERP29_HUMAN	0.0157145	1.22344
		P04075	ALDOA_HUMAN	0.0157235	1.31869
		Q9UM00	TMCO1_HUMAN	0.0157871	1.49109
		Q92552	RT27_HUMAN	0.0159979	0.555668
		Q5JTV8	TOIP1_HUMAN	0.0162011	1.68104
		Q13740	CD166_HUMAN	0.0162628	0.819123
		Q9HC38	GLOD4_HUMAN	0.0163025	1.13854
		P68371	TBB4B_HUMAN	0.0163536	0.722126
		P39687	AN32A_HUMAN	0.0164144	1.40302
		P61421	VA0D1_HUMAN	0.0164402	1.1191
		Q9UBS4	DJB11_HUMAN	0.0165049	1.13583
		P32969	RL9_HUMAN	0.0165114	0.35962
		Q9NYL9	TMOD3_HUMAN	0.0166666	1.3151
		P38646	GRP75_HUMAN	0.0167005	1.09424
		P46976	GLYG_HUMAN	0.0167861	1.23547
		O95169	NDUB8_HUMAN	0.0168944	0.714054
		P05026	AT1B1_HUMAN	0.0169145	1.12866
		Q9H0D6	XRN2_HUMAN	0.0169332	0.664004
		P15311	EZRI_HUMAN	0.0170992	1.28549
		Q5HYK3	COQ5_HUMAN	0.0171143	0.656893
		P46087	NOP2_HUMAN	0.0171646	0.82077
		Q96HC4	PDLI5_HUMAN	0.0172649	1.52913
		O00217	NDUS8_HUMAN	0.0172911	0.699065
		O14818	PSA7_HUMAN	0.0174551	1.48247
		P25789	PSA4_HUMAN	0.0175048	1.56006
		Q9NYB0	TE2IP_HUMAN	0.0175417	0.860671
		Q7Z7K6	CENPV_HUMAN	0.0176097	0.823517
		P62750	RL23A_HUMAN	0.017737	0.569932
		Q9UIS9	MBD1_HUMAN	0.0178162	0.343941
		Q7L5N1	CSN6_HUMAN	0.0178244	1.33513
		P61247	RS3A_HUMAN	0.0178519	0.783619
		Q15121	PEA15_HUMAN	0.0179112	1.42114
		P30048	PRDX3_HUMAN	0.0180606	1.17075
		P46782	RS5_HUMAN	0.0180876	0.701192
		Q05639	EF1A2_HUMAN	0.0181313	1.36185
		P14618	KPYM_HUMAN	0.018207	1.18408
		Q8TBC4	UBA3_HUMAN	0.0188108	1.34966
		Q9H0W9	CK054_HUMAN	0.0189428	1.35475
		P25787	PSA2_HUMAN	0.0190664	2.48165
		O95159	ZFPL1_HUMAN	0.0193483	0.76006
		P62280	RS11_HUMAN	0.0193677	0.700609
		Q15046	SYK_HUMAN	0.0195202	1.39518
		P18621	RL17_HUMAN	0.0195373	0.708634
		P22061	PIMT_HUMAN	0.0195812	1.25162
		Q5BKZ1	ZN326_HUMAN	0.0196604	0.608125
		O60256	KPRB_HUMAN	0.0198455	1.48471
		P11940	PABP1_HUMAN	0.019853	0.83945
		Q9Y5A9	YTHD2_HUMAN	0.019879	0.696848
		Q92616	GCN1_HUMAN	0.0199279	0.667584
		P49916	DNLI3_HUMAN	0.0199358	0.775027
		Q9HCN8	SDF2L_HUMAN	0.0199982	0.854721
		Q9C0E8	LNP_HUMAN	0.0201325	1.30689
		Q8NC51	PAIRB_HUMAN	0.0201611	0.680206
		P30044	PRDX5_HUMAN	0.0202282	1.22566
		Q96EY7	PTCD3_HUMAN	0.0202743	0.801712
		P29144	TPP2_HUMAN	0.0203102	1.46863
		Q9BQB6	VKOR1_HUMAN	0.0203353	0.731271
		O75643	U520_HUMAN	0.020372	0.810845
		P08621	RU17_HUMAN	0.0205325	0.769435
		Q16795	NDUA9_HUMAN	0.0205501	0.792296
		P60660	MYL6_HUMAN	0.0209304	1.58422
		Q7RTV0	PHF5A_HUMAN	0.0209667	0.347522
		Q13263	TIF1B_HUMAN	0.0210506	0.90104
		Q15181	IPYR_HUMAN	0.0210554	1.24315
		P09874	PARP1_HUMAN	0.0211096	0.852017
		P30153	2AAA_HUMAN	0.0212768	1.25147
		O00264	PGRC1_HUMAN	0.0213463	1.22939
		P10644	KAP0_HUMAN	0.0214215	0.721045
		P17096	HMGA1_HUMAN	0.0215211	1.98165
		Q16629	SRSF7_HUMAN	0.0216581	1.18652
		Q5TDH0	DDI2_HUMAN	0.0217069	1.4255
		Q6IAN0	DRS7B_HUMAN	0.0220192	0.708301
		P49915	GUAA_HUMAN	0.0220226	0.766797
		O43447	PPIH_HUMAN	0.0220879	1.27947
		P25788	PSA3_HUMAN	0.0223284	1.55975
		P31150	GDIA_HUMAN	0.0223904	1.32208
		P61106	RAB14_HUMAN	0.0224875	1.09604
		P25786	PSA1_HUMAN	0.0225672	1.30431
		Q96DV4	RM38_HUMAN	0.0226361	0.752787
		P20073	ANXA7_HUMAN	0.0226495	1.19291
		Q10713	MPPA_HUMAN	0.022668	0.824938
		P62820	RAB1A_HUMAN	0.0227847	1.09887
		P17980	PRS6A_HUMAN	0.0227996	1.38684
		Q9H299	SH3L3_HUMAN	0.0228977	1.64666
		Q9P015	RM15_HUMAN	0.0229207	0.502557
		P35268	RL22_HUMAN	0.0230014	1.3987
		Q15847	ADIRF_HUMAN	0.0230355	0.701883
		Q9H5Q4	TFB2M_HUMAN	0.0232214	0.699146
		P23396	RS3_HUMAN	0.0232382	0.783841
		P22307	NLTP_HUMAN	0.0232432	1.22377
		P28070	PSB4_HUMAN	0.0233019	1.58797
		Q08211	DHX9_HUMAN	0.0236806	0.817904
		P62304	RUXE_HUMAN	0.0238222	1.23088
		Q9P0J0	NDUAD_HUMAN	0.0238971	0.756678
		P11021	BIP_HUMAN	0.0241007	1.10271
		P49207	RL34_HUMAN	0.0242551	0.28635
		Q8IYS2	K2013_HUMAN	0.024279	0.334221
		P62258	1433E_HUMAN	0.0244318	1.34338
		Q9UNH7	SNX6_HUMAN	0.0246037	1.78134
		P57740	NU107_HUMAN	0.0247756	0.777266
		P82650	RT22_HUMAN	0.0247826	0.725673
		P0DMV8	HS71A_HUMAN	0.0248511	0.873176
		P08247	SYPH_HUMAN	0.0253563	0.859061
		O00154	BACH_HUMAN	0.0253666	1.17779
		P00167	CYB5_HUMAN	0.0254002	0.696163
		P61086	UBE2K_HUMAN	0.0255625	1.32985
		P43243	MATR3_HUMAN	0.0257511	0.883387
		Q9HDC9	APMAP_HUMAN	0.0257706	1.93606
		Q96HY6	DDRGK_HUMAN	0.0257955	1.25085
		P62873	GBB1_HUMAN	0.0258411	1.1916
		P20700	LMNB1_HUMAN	0.0260647	0.814759
		P62937	PPIA_HUMAN	0.0262941	1.35231
		Q9H936	GHC1_HUMAN	0.0263291	0.786111
		Q03701	CEBPZ_HUMAN	0.0263806	0.611714
		P26640	SYVC_HUMAN	0.0264691	0.829077
		P63261	ACTG_HUMAN	0.0265586	1.69246
		Q92504	S39A7_HUMAN	0.0265595	0.378754
		Q9NR56	MBNL1_HUMAN	0.0266572	1.50013
		O15504	NUPL2_HUMAN	0.0267349	0.732822
		Q9UFW8	CGBP1_HUMAN	0.0269437	0.547178
		P06493	CDK1_HUMAN	0.0269825	0.697827
		P09525	ANXA4_HUMAN	0.0269845	1.21142
		Q10567	AP1B1_HUMAN	0.0270164	0.920313
		Q5JU85	IQEC2_HUMAN	0.0270595	0.617516
		P38117	ETFB_HUMAN	0.0271527	0.855355
		Q13045	FLII_HUMAN	0.0271664	1.16554
		P52943	CRIP2_HUMAN	0.0272389	0.578421
		P61923	COPZ1_HUMAN	0.0273459	1.26696
		Q9UKX7	NUP50_HUMAN	0.0273788	0.800388
		O43805	SSNA1_HUMAN	0.027468	0.67539
		Q9Y5M8	SRPRB_HUMAN	0.0275114	1.28541
		P60900	PSA6_HUMAN	0.0277944	1.4837
		Q08257	QOR_HUMAN	0.027802	1.52538
		Q99417	MYCBP_HUMAN	0.0279029	0.685946
		Q9Y6E2	BZW2_HUMAN	0.0282098	0.840507
		Q13510	ASAH1_HUMAN	0.0285931	1.90984
		Q96ER3	SAAL1_HUMAN	0.028762	1.66001
		Q0VAM2	RGF1B_HUMAN	0.0287777	2.25086
		Q6P996	PDXD1_HUMAN	0.0289556	0.692327
		P07339	CATD_HUMAN	0.0290555	1.30704
		P13667	PDIA4_HUMAN	0.0292019	0.824854
		P50579	MAP2_HUMAN	0.0292627	0.654269
		Q8NFV4	ABHDB_HUMAN	0.029279	0.847037
		P48556	PSMD8_HUMAN	0.0293477	1.59041
		Q8IYB9	ZN595_HUMAN	0.0294462	0.623086
		Q8NBF2	NHLC2_HUMAN	0.0294766	1.37859
		Q8IVS2	FABD_HUMAN	0.0295498	0.69786
		P30837	AL1B1_HUMAN	0.0296115	0.713037
		P62979	RS27A_HUMAN	0.0298177	0.795383
		O43824	GTPB6_HUMAN	0.0298855	0.525468
		Q12907	LMAN2_HUMAN	0.0299438	0.737504
		P55072	TERA_HUMAN	0.0303089	1.24435
		Q07065	CKAP4_HUMAN	0.0304186	1.51248
		Q14204	DYHC1_HUMAN	0.0304599	1.11065
		Q96KP4	CNDP2_HUMAN	0.0307677	1.16641
		P62888	RL30_HUMAN	0.030973	0.542142
		P06753	TPM3_HUMAN	0.0309886	1.21655
		P54105	ICLN_HUMAN	0.0310201	2.93079
		O00115	DNS2A_HUMAN	0.0313015	1.46167
		P47897	SYQ_HUMAN	0.0313253	0.81522
		P19525	E2AK2_HUMAN	0.0314795	0.613428
		O75396	SC22B_HUMAN	0.0314874	1.1956
		Q9BPX5	ARP5L_HUMAN	0.0316708	1.17281
		P00492	HPRT_HUMAN	0.0316711	1.17659
		P11586	C1TC_HUMAN	0.0317218	0.920418
		P38606	VATA_HUMAN	0.0320351	1.21738
		Q9Y230	RUVB2_HUMAN	0.0322991	1.4609
		P29692	EF1D_HUMAN	0.0323188	1.22798
		Q9Y3U8	RL36_HUMAN	0.0324302	0.629087
		O60476	MA1A2_HUMAN	0.0325482	0.34484
		P48147	PPCE_HUMAN	0.0327605	1.18491
		Q96FW1	OTUB1_HUMAN	0.0328915	1.33927
		P19075	TSN8_HUMAN	0.0329059	0.364482
		P32119	PRDX2_HUMAN	0.0333011	1.3427
		Q14697	GANAB_HUMAN	0.0335662	1.17226
		Q9NQX3	GEPH_HUMAN	0.0337048	1.31855
		P09972	ALDOC_HUMAN	0.0342548	1.37644
		P50895	BCAM_HUMAN	0.034668	0.26137
		Q8TDD1	DDX54_HUMAN	0.0347785	0.44628
		Q96EK6	GNA1_HUMAN	0.0349336	1.1769
		P51572	BAP31_HUMAN	0.0349398	0.768207
		Q99714	HCD2_HUMAN	0.0351508	1.19789
		Q9NYP7	ELOV5_HUMAN	0.0351823	0.589481
		P54886	P5CS_HUMAN	0.0352197	0.738117
		Q8WXI9	P66B_HUMAN	0.0354098	0.672445
		P13861	KAP2_HUMAN	0.0354162	1.24545
		Q15102	PA1B3_HUMAN	0.0354969	1.11373
		P21397	AOFA_HUMAN	0.0355877	0.855758
		P34896	GLYC_HUMAN	0.0356563	0.707506
		P06744	G6PI_HUMAN	0.0362502	1.19701
		P67809	YBOX1_HUMAN	0.0364849	0.660493
		Q9NP79	VTA1_HUMAN	0.036551	1.40483
		Q15027	ACAP1_HUMAN	0.0365783	1.42057
		P67870	CSK2B_HUMAN	0.036648	1.25397
		P67812	SC11A_HUMAN	0.0370132	1.16141
		Q8IY26	PLPP6_HUMAN	0.037136	0.685472
		Q9NXR7	BABA2_HUMAN	0.0372031	1.18744
		P26583	HMGB2_HUMAN	0.037352	0.861613
		P56385	ATP5I_HUMAN	0.0373866	1.21685
		O75306	NDUS2_HUMAN	0.0376559	0.67815
		P82979	SARNP_HUMAN	0.0378205	0.745226
		P35232	PHB_HUMAN	0.0380857	1.15436
		P55265	DSRAD_HUMAN	0.0381251	0.778306
		P25705	ATPA_HUMAN	0.0383919	0.858623
		P16070	CD44_HUMAN	0.0385149	0.834898
		P05141	ADT2_HUMAN	0.0386055	0.7729
		O95239	KIF4A_HUMAN	0.0387161	0.558465
		P78371	TCPB_HUMAN	0.0387359	1.22041
		Q8IY81	SPB1_HUMAN	0.0390768	0.613386
		Q96HE7	ERO1A_HUMAN	0.0395047	0.675126
		Q13232	NDK3_HUMAN	0.0395247	1.55084
		P13639	EF2_HUMAN	0.0398081	1.23399
		P31942	HNRH3_HUMAN	0.0398657	1.24303
		Q7Z3B4	NUP54_HUMAN	0.0400563	1.21812
		P06748	NPM_HUMAN	0.0401066	1.14398
		P23381	SYWC_HUMAN	0.0401195	1.1947
		Q9Y624	JAM1_HUMAN	0.040179	1.84422
		P39023	RL3_HUMAN	0.040232	0.765031
		P27824	CALX_HUMAN	0.0402405	1.1778
		P41091	IF2G_HUMAN	0.0404541	0.740884
		P18669	PGAM1_HUMAN	0.0404813	1.27263
		O43148	MCES_HUMAN	0.0405921	1.42038
		Q12789	TF3C1_HUMAN	0.0406714	0.653549
		Q9P2R7	SUCB1_HUMAN	0.0413505	0.832546
		P41250	GARS_HUMAN	0.0413598	1.33654
		Q6P161	RM54_HUMAN	0.0413807	0.607928
		P55084	ECHB_HUMAN	0.0416651	0.907057
		P13073	COX41_HUMAN	0.041667	0.729271
		P26641	EF1G_HUMAN	0.0417962	1.24373
		P12830	CADH1_HUMAN	0.042146	0.76449
		Q96AY3	FKB10_HUMAN	0.0422553	0.625007
		Q09028	RBBP4_HUMAN	0.0424567	0.747695
		Q5K4L6	S27A3_HUMAN	0.0425708	0.671085
		P00403	COX2_HUMAN	0.0429984	0.793066
		Q16637	SMN_HUMAN	0.0431132	1.47666
		Q9NUI1	DECR2_HUMAN	0.0432471	0.80982
		O60610	DIAP1_HUMAN	0.0432925	1.23859
		P36543	VATE1_HUMAN	0.0434883	1.32701
		P13693	TCTP_HUMAN	0.0435452	1.49023
		Q9BTV4	TMM43_HUMAN	0.0435744	2.01319
		Q9NRN7	ADPPT_HUMAN	0.0435884	0.718698
		P08962	CD63_HUMAN	0.0435991	0.687089
		P06454	PTMA_HUMAN	0.0438052	0.574522
		P37802	TAGL2_HUMAN	0.0438178	1.30384
		Q96N66	MBOA7_HUMAN	0.0438844	0.765144
		Q9Y3B7	RM11_HUMAN	0.0441141	0.650126
		Q9Y266	NUDC_HUMAN	0.0441451	0.647641
		Q8NAV1	PR38A_HUMAN	0.0444778	0.714839
		Q7Z5L9	I2BP2_HUMAN	0.0446333	1.68613
		Q9BVG4	PBDC1_HUMAN	0.0447045	1.74005
		Q15833	STXB2_HUMAN	0.0450507	1.38491
		O43681	ASNA_HUMAN	0.0451285	1.15645
		P68036	UB2L3_HUMAN	0.0451571	1.55633
		Q96EL3	RM53_HUMAN	0.0452097	0.56571
		P07305	H10_HUMAN	0.0452232	1.3122
		P31939	PUR9_HUMAN	0.0452491	1.1359
		Q9Y3C6	PPIL1_HUMAN	0.0452536	1.33497
		Q15006	EMC2_HUMAN	0.045347	0.823007
		P00505	AATM_HUMAN	0.0455581	1.12132
		O60762	DPM1_HUMAN	0.0457518	0.72507
		Q8WWY3	PRP31_HUMAN	0.0457774	0.79335
		Q9UHX1	PUF60_HUMAN	0.0461591	1.25675
		Q00839	HNRPU_HUMAN	0.0463608	0.922775
		Q99873	ANM1_HUMAN	0.0463641	0.706845
		Q9H0U3	MAGT1_HUMAN	0.0464155	0.434841
		P09497	CLCB_HUMAN	0.0464684	0.427269
		O60832	DKC1_HUMAN	0.0465453	0.863448
		P16401	H15_HUMAN	0.04663	0.925852
		P39656	OST48_HUMAN	0.0466817	0.907398
		Q7Z4W1	DCXR_HUMAN	0.0471808	0.758641
		Q5VU43	MYOME_HUMAN	0.0473938	0.657621
		Q08209	PP2BA_HUMAN	0.0474664	1.40547
		P09960	LKHA4_HUMAN	0.0475692	1.30368
		Q9BZL1	UBL5_HUMAN	0.0477195	0.561767
		P14406	CX7A2_HUMAN	0.0479682	1.30875
		P48735	IDHP_HUMAN	0.048725	0.860611
		P60866	RS20_HUMAN	0.0487557	0.847225
		Q9UNZ2	NSF1C_HUMAN	0.0487572	1.33322
		P23921	RIR1_HUMAN	0.0489787	0.710429
		Q07955	SRSF1_HUMAN	0.0494657	1.16655
		Q9UI12	VATH_HUMAN	0.0496035	1.25517
		Q14764	MVP_HUMAN	0.0497036	1.39252
		Q14126	DSG2_HUMAN	0.0499515	0.809044
